# Supplementary material for: Linking Measures of Inbreeding and Genetic Load to Demographic Histories Across Three Species of Bears
Source: Evol Appl. 2025 Jul 16;18(7):e70133. doi: 10.1111/eva.70133 (PMC12267111; doi:10.1111/eva.70133)
Supplement: Supplementary file 2 — Table S1. [file EVA-18-e70133-s001.xlsx]

## Sheet: S1
Table S1 : Data and metadata for all individuals included within this study. Metadata includes species, individual ID, lineage (as determined through previous studies), region of sampling, longitude and latitude*, depth of coverage, associated publication (reference), NCBI BioSample ID, and NCBI SRA accession number. Data includes estimates of heterozygosity from called variable sites (Heterozygo…
*Some sampling sites were not described with coordinates in the original publications and their latitude and longitude have been estimated based on descriptions of sampling localities.
Species	Individual ID	Lineage	Region	Longitude	Latitude	Depth	Reference	BioSample	SRA accession	Heterozygosity_Var	Heterozygosity_Genome	FROH	NumROH	SumROH	PSMC'	Total number variants	Harmful variants	Homozygous harmful variants	Harmful variants within ROHs	Harmful homozygous variants outside of ROHs
Ursus americanus	AK17023	Southeast Alaska	Southeast Alaska	-133.35	57.46	30	Puckett et al. 2023	SAMN30214201	SRR20985009	0.16631	0.00140094	0.0847741	1101	183861727	29139.4	5422025	47751	17292	1682	15610
Ursus americanus	AK17047	Southeast Alaska	Southeast Alaska	-134.06	58.13	35	Puckett et al. 2023	SAMN30214202	SRR20985008	0.171849	0.00140242	0.086081	1084	186696174	30996.8	5344555	47439	15451	2045	13406
Ursus americanus	AK17117	Southeast Alaska	Southeast Alaska	-136.07	59.49	35	Puckett et al. 2023	SAMN30214203	SRR20985007	0.166565	0.00140065	0.0876898	1149	190185337	30428.7	5295995	45681	16471	2089	14382
Ursus americanus	AK18242	Southeast Alaska	Southeast Alaska	-134.95	58.81	29	Puckett 2025	SAMN46440786	SRR32158437	0.159811	0.00139406	0.0505913	2115	109724568	23793.1	5496524	48599	19598	1476	18122
Ursus americanus	AZ12	Western	Southwest	-111.03	34.35	26	Puckett et al. 2023	SAMN30214204	SRR20985006	0.114271	0.00139528	0.15503	771	336234715	14059.4	5328159	47629	24497	3491	21006
Ursus americanus	ID10	Western	Northern Rockies	-115.9	46.76	32	Puckett et al. 2023	SAMN30214205	SRR20985033	0.189536	0.0014028	0.0211756	335	45926489	27759.2	5757197	50572	15960	469	15491
Ursus americanus	LA366	Eastern	Louisiana	-91.32	29.68	30	Puckett 2025	SAMN46440790	SRR32158433	0.115692	0.00140096	0.189429	2419	410841555	21348.8	4343828	37333	16147	3552	12595
Ursus americanus	LA371	Eastern	Louisiana	-91.31	29.69	14	Puckett 2025	SAMN46440792	SRR32158431	0.0995133	0.00139232	0.257729	3043	558974473	19865.5	4103947	35824	16496	4692	11804
Ursus americanus	LAT594	Eastern	Louisiana	-91.52	32.18	26	This paper	SAMN46440794	SRR32158438	0.106464	0.00139222	0.254184	2919	551285949	23840.3	4160320	38447	16009	4555	11454
Ursus americanus	MI334	Eastern	Great Lakes	-88.95	46.67	32	Puckett et al. 2023	SAMN30214206	SRR20985032	0.186662	0.00140506	0.0205838	278	44643014	29239.9	5020513	42510	10929	365	10564
Ursus americanus	MI335	Eastern	Great Lakes	-88.2	46.55	34	Puckett et al. 2023	SAMN30214207	SRR20985031	0.187767	0.00140242	0.0181887	251	39448535	29612.6	5061240	43409	10936	333	10603
Ursus americanus	MN6083	Eastern	Great Lakes	-94.96	46.23	15	Puckett et al. 2023	SAMN30214208	SRR20985030	0.184006	0.00139692	0.0177574	245	38513054	29015.4	4922095	42183	10794	399	10395
Ursus americanus	MS3783	Eastern	Louisiana	-91.11	32.81	32	Puckett et al. 2023	SAMN30214209	SRR20985029	0.110466	0.0013913	0.222879	2780	483389815	23774.4	4289206	36473	16326	4967	11359
Ursus americanus	NC00417	Eastern	Southeast	-76.25	35.92	34	Puckett et al. 2023	SAMN30214210	SRR20985028	0.16076	0.00140156	0.0713365	894	154717753	26363.1	4747894	41147	12704	1100	11604
Ursus americanus	NC056	Eastern	Southeast	-82.51	35.62	33	Puckett et al. 2023	SAMN30214211	SRR20985027	0.158079	0.00139711	0.0826769	1037	179313218	26819.9	4698535	41074	12654	1883	10771
Ursus americanus	NVb84	Western	Southwest	-119.97	39.46	36	This paper	SAMN46479199	SRR32174723	0.0979218	0.00140097	0.13377	1535	290126942	10230.8	5468164	47923	27828	3014	24814
Ursus americanus	NVb99	Western	Southwest	-119.94	39.25	33	Puckett et al. 2023	SAMN30214213	SRR20985025	0.0983699	0.00139559	0.133076	1825	288620232	10033.2	5425781	47507	27914	3295	24619
Ursus americanus	NVg5	Western	Southwest	-119.96	39.28	38	Puckett et al. 2023	SAMN30214214	SRR20985024	0.0975378	0.00139876	0.13913	1862	301750398	11011.5	5437017	47166	28452	3958	24494
Ursus americanus	WV17	Eastern	Southeast	-81.517	37.96	31	Puckett et al. 2023	SAMN30214215	SRR20985022	0.161265	0.00140362	0.0743864	887	161332472	27721	4736001	41122	13066	1936	11130
Ursus arctos	AKAdmiralty1	North America	Admiralty	-134.2	57.44	37.4	Miller et al 2012	SAMN01057688	SRR518710, SRR518711	0.23175	0.00114622	0.251251	1779	538687088	37684.5	5418831	46970	22650	8409	14241
Ursus arctos	AKAdmiralty2	North America	Admiralty	-134.3	57.7	19.4857	Miller et al 2012	SAMN02256321	SRR941810, SRR941813, SRR935601, SRR935608, SRR935615, SRR935619	0.208455	0.00103415	0.337324	1826	723229781	36787.4	5282229	45985	23380	10848	12532
Ursus arctos	AKAdmiralty3	North America	Admiralty	-134.2	57.4	20.91	Cahill et al 2013	SAMN02045560	SRR830213	0.229479	0.00113749	0.199359	2202	427430895	NA	5403202	47764	22309	6042	16267
Ursus arctos	AKBaranof1	North America	Baranof/Chichagof	-134.9	56.9	36.42	Miller et al 2012	SAMN01057689	SRR518717	0.22405	0.0011037	0.291992	1964	626038205	NA	5296736	46853	21915	8957	12958
Ursus arctos	AKBaranof2	North America	Baranof/Chichagof	-134.9	56.9	18.4481	Liu et al 2014	SAMN02256317	SRR935629, SRR935597, SRR935604, SRR935611, SRR935620	0.224079	0.00110625	0.29456	1819	631544385	37559.3	5262576	45312	22324	9861	12463
Ursus arctos	AKChichagof1	North America	Baranof/Chichagof	-134.9	56.9	19.9951	Liu et al 2014	SAMN02256316	SRR941809, SRR941812, SRR935596, SRR935603, SRR935610, SRR935618	0.235534	0.00115952	0.263551	1943	565058680	34173	5336295	47042	21782	9009	12773
Ursus arctos	AKChichagof2	North America	Baranof/Chichagof	-135.7	57.8	19.5784	Liu et al 2014	SAMN02256318	SRR941786, SRR935598, SRR935605, SRR935612, SRR935612, SRR935621	0.224778	0.00110656	0.287951	1895	617373817	NA	5222405	46246	22389	9511	12878
Ursus arctos	AKChichagof3	North America	Baranof/Chichagof	-135.7	57.8	18.8021	Liu et al 2014	SAMN02256319	SRR935630, SRR935599, SRR935606, SRR935613, SRR935622	0.230415	0.00113397	0.265291	2021	568790093	NA	5287016	46741	22192	8175	14017
Ursus arctos	AKChichagof4	North America	Baranof/Chichagof	-135.7	57.8	22.3911	Liu et al 2014	SAMN02256320	SRR941808, SRR935600, SRR935607, SRR935614, SRR935623	0.216689	0.00107105	0.31795	1946	681693387	NA	5228528	46237	22985	10428	12557
Ursus arctos	AKDenali1	North America	Central Alaska	-151.2	63.1	20.28	Cahill et al 2013	SAMN02045559	SRR830337	0.283172	0.0014081	0.226708	982	186662597	NA	5802269	49877	19831	2948	16883
Ursus arctos	AKKenai	North America	Central Alaska	-151.2	60.5	17.03	Miller et al 2012	SAMN01057690	SRR518712, SRR518713	0.241326	0.00119914	0.226708	1610	486068196	39804.9	5570890	47627	21964	7470	14494
Ursus arctos	APN2	Europe	Italy	13.4	42	17.2	Benazzo et al 2017	SAMN07422262	SRR5878348, SRR5878360	0.0778413	0.000392239	0.652143	4974	1398209395	32556.6	4727738	38862	30142	21938	8204
Ursus arctos	GYE906	North America	Greater Yellowstone Ecosystem	-111.15	45.18	28	Puckett et al 2023	SAMN30214195	SRR20985035	0.164642	0.000818026	0.289307	2403	620280950	18573.3	5073287	43918	25667	9392	16275
Ursus arctos	GYE922	North America	Greater Yellowstone Ecosystem	-111.01	44.86	15	Puckett et al 2023	SAMN30214196	SRR20985034	0.162391	0.000804667	0.306677	2311	657523153	18308.2	5068622	43641	25960	10424	15536
Ursus arctos	GYE953	North America	Greater Yellowstone Ecosystem	-110.78	44.96	21	Puckett et al 2023	SAMN30214197	SRR20985023	0.161485	0.000799981	0.318066	2367	681941836	18879.5	5059421	44087	26230	10948	15282
Ursus arctos	JPHc1	Asia	Hokkaido, Japan	141.97	43.32	53.74	Endo et al 2021	SAMD00282813	DRR276776	0.210219	0.00104618	0.191898	1876	411433491	27703.2	5451312	46851	23690	6398	17292
Ursus arctos	JPHc2	Asia	Hokkaido, Japan	141.83	45.09	50.02	Endo et al 2021	SAMD00282814	DRR276777	0.198961	0.000986982	0.24695	1965	529466471	NA	5392751	46508	24934	9145	15789
Ursus arctos	JPHe1	Asia	Hokkaido, Japan	144.58	43.73	52.47	Endo et al 2021	SAMD00282815	DRR276778	0.182942	0.000913434	0.296674	1958	636075397	26548.2	5322650	46158	25355	10337	15018
Ursus arctos	JPHe2	Asia	Hokkaido, Japan	144.95	43.98	52.15	Endo et al 2021	SAMD00282816	DRR276779	0.20649	0.00102471	0.218417	1965	468292282	NA	5443597	46822	24161	7100	17061
Ursus arctos	JPHs1	Asia	Hokkaido, Japan	140.43	41.93	38.79	Endo et al 2021	SAMD00282811	DRR276774	0.195367	0.00097432	0.247872	2089	531443682	27178.1	5377840	46350	24620	7839	16781
Ursus arctos	JPHs2	Asia	Hokkaido, Japan	140.62	42.94	54.87	Endo et al 2021	SAMD00282812	DRR276775	0.180182	0.000894912	0.318295	2058	682431835	NA	5290033	45466	26054	11351	14703
Ursus arctos	MTgnp	North America	Greater Yellowstone Ecosystem	-109.5	46.9	16.8	Liu et al 2014	SAMN02256322	SRR941811, SRR941814, SRR935617, SRR935616, SRR935609, SRR935602	0.184792	0.000913152	0.253945	2109	544465026	21577.9	5177191	44736	25041	8610	16431
Ursus arctos	OFS01	Europe	Fennoscandia	15.23	61.17	22.8	Liu et al 2014	SAMN02256313	SRR935626, SRR935590, SRR935593, SRR935594	0.220089	0.00110817	0.277847	1279	595710152	42303.7	5553395	47239	23025	9248	13777
Ursus arctos	RF01	Europe	Fennoscandia	28.82	61.28	20.9	Liu et al 2014	SAMN02256315	SRR935628, SRR935592, SRR935595, SRR935624	0.267237	0.00134228	0.109166	847	234054104	43002.4	5770867	48506	19900	3299	16601
Ursus arctos	SJS01	Europe	Fennoscandia	19.8	66.61	15.2	Liu et al 2014	SAMN02256314	SRR935627, SRR935591, SRR935625	0.247781	0.00124641	0.185799	1260	398356886	39688.8	5712574	49279	21529	5775	15754
Ursus maritimus	EGreenIttor2261805	Cluster1	Polar Basin Convergent	-21.97	70.49	23.1421	Liu et al 2014	SAMN02261805	SRR942197, SRR942289, SRR942297	0.128873	0.000246925	0.060836	831	130452412	NA	1258579	23310	14318	719	13599
Ursus maritimus	EGreenIttor2261819	Cluster1	Polar Basin Convergent	-21.97	70.49	35.8338	Liu et al 2014	SAMN02261819	SRR942211, SRR942287, SRR942295	0.138979	0.000270816	0.117893	1394	252800718	3891.72	1362987	24374	14823	1256	13567
Ursus maritimus	EGreenIttor2261821	Cluster1	Polar Basin Convergent	-21.97	70.49	36.88	Liu et al 2014	SAMN02261821	SRR942296, SRR942213, SRR942288	0.15434	0.000300991	0.039998	572	85769758	7179.36	1398458	22958	13515	573	12942
Ursus maritimus	EGreenIttor2261826	Cluster1	Polar Basin Convergent	-21.97	70.49	33.1067	Liu et al 2014	SAMN02261826	SRR942218, SRR942291, SRR942299	0.135036	0.000228579	0.007198	123	15435931	4257.64	1076627	18993	10915	30	10885
Ursus maritimus	EGreenIttor2261858	Cluster1	Polar Basin Convergent	-21.97	70.49	23.896	Liu et al 2014	SAMN02261858	SRR942253, SRR942278, SRR942279	0.129195	0.00023149	0.009636	168	20663418	NA	1096059	22195	13090	125	12965
Ursus maritimus	EGreenNA261878	Cluster1	Polar Basin Convergent	-21.97	70.49	28.3707	Liu et al 2014	SAMN02261878	SRR942273, SRR942275, SRR942286	0.147897	0.000281134	0.037752	569	80952361	12532	1323159	26602	15587	458	15129
Ursus maritimus	NorSpSvalbard1057636	Cluster4	Polar Basin Divergent	13.48	78.9	14.9483	Miller et al 2012	SAMN01057636	SRR518661, SRR518662	0.151779	0.000292879	0.031772	495	68129321	NA	1377694	25113	14940	575	14365
Ursus maritimus	NorSpSvalbard1057659	Cluster4	Polar Basin Divergent	13.48	78.9	15.4972	Miller et al 2012	SAMN01057659	SRR518670, SRR518671	0.153914	0.000301318	0.031326	458	67172429	NA	1406493	25769	14954	382	14572
Ursus maritimus	NorSpSvalbard1057660	Cluster4	Polar Basin Divergent	13.48	78.9	18.5613	Miller et al 2012	SAMN01057660	SRR518672, SRR518673	0.161353	0.000317195	0.03385	480	72585307	6081.16	1449835	26295	14921	553	14368
Ursus maritimus	NorSpSvalbard1057661	Cluster4	Polar Basin Divergent	13.48	78.9	15.6207	Miller et al 2012	SAMN01057661	SRR518676, SRR518677	0.153385	0.000300876	0.038038	574	81565046	6078.39	1401433	25200	14552	713	13839
Ursus maritimus	NorSpSvalbard1057663	Cluster4	Polar Basin Divergent	13.48	78.9	15.2465	Miller et al 2012	SAMN01057663	SRR518679, SRR518680	0.151653	0.000297143	0.036606	558	78496269	NA	1398724	24893	14656	384	14272
Ursus maritimus	NorSpSvalbard1057665	Cluster4	Polar Basin Divergent	13.48	78.9	16.2292	Miller et al 2012	SAMN01057665	SRR518684, SRR518685	0.156798	0.00030379	0.034993	511	75037331	6265.89	1409182	25291	14922	571	14351
Ursus maritimus	NorSpSvalbard1057666	Cluster4	Polar Basin Divergent	13.48	78.9	14.9331	Miller et al 2012	SAMN01057666	SRR518686, SRR518687	0.152837	0.000295194	0.032286	487	69232534	NA	1379563	24740	14300	603	13697
Ursus maritimus	NorSpSvalbard1057667	Cluster4	Polar Basin Divergent	13.48	78.9	15.2429	Miller et al 2012	SAMN01057667	SRR518688, SRR518689	0.154613	0.000298803	0.033952	513	72804149	NA	1388576	25326	14744	528	14216
Ursus maritimus	WGreenDiskoW2261880	Cluster2	Seasonal Ice	-53.67	69.75	35.1828	Liu et al 2014	SAMN02261880	SRR942284, SRR942285, SRR947747	0.14725	0.000278266	0.043188	627	92608451	6662.06	1321523	25907	15114	489	14625
Ursus maritimus	WGreenQaan2261811	Cluster3	Seasonal Ice	-67.7	77.47	34.4941	Liu et al 2014	SAMN02261811	SRR942203, SRR942290, SRR942298	0.156504	0.000305772	0.053352	753	114405098	NA	1439860	26502	15412	1047	14365
Ursus maritimus	WGreenQaan2261845	Cluster3	Archipelago	-69.23	77.47	34.8783	Liu et al 2014	SAMN02261845	SRR942240, SRR942294, SRR942302	0.1476	0.000277247	0.03051	476	65423780	4638.69	1310285	24742	14469	398	14071
Ursus maritimus	WGreenQaan2261851	Cluster3	Archipelago	-69.23	77.47	31.7754	Liu et al 2014	SAMN02261851	SRR942246, SRR942305, SRR942306	0.140192	0.000256788	0.02628	413	56352083	NA	1214763	22264	12741	219	12522
Ursus maritimus	WGreenQaan2261853	Cluster3	Archipelago	-69.23	77.47	32.1504	Liu et al 2014	SAMN02261853	SRR942248, SRR942307, SRR942308	0.142184	0.00025591	0.025376	394	54413687	NA	1198487	21449	12893	229	12664
Ursus maritimus	WGreenQaan2261854	Cluster3	Archipelago	-69.23	77.47	30.8159	Liu et al 2014	SAMN02261854	SRR942249, SRR942303, SRR942304	0.136447	0.000241206	0.013955	233	29924458	NA	1144778	23919	13913	359	13554
Ursus maritimus	WGreenQaan2261856	Cluster3	Archipelago	-69.23	77.47	32.8684	Liu et al 2014	SAMN02261856	SRR942251, SRR942292, SRR942300	0.138071	0.000247794	0.020637	339	44252364	NA	1174727	22599	13084	138	12946
Ursus maritimus	WGreenQaan2261865	Cluster3	Seasonal Ice	-67.7	77.47	34.6941	Liu et al 2014	SAMN02261865	SRR942260, SRR942293, SRR942301	0.146295	0.000270185	0.023679	376	50776137	4567.94	1254892	23615	13771	163	13608
Ursus maritimus	WGreenQaan2261868	Cluster3	Seasonal Ice	-67.7	77.47	29.7282	Liu et al 2014	SAMN02261868	SRR942309, SRR942263, SRR942283	0.137101	0.000244179	0.01908	309	40914249	NA	1164266	21944	12915	170	12745
Ursus maritimus	WGreenQaan2261870	Cluster3	Seasonal Ice	-67.7	77.47	27.7161	Liu et al 2014	SAMN02261870	SRR942265, SRR942281, SRR942282	0.13207	0.000232187	0.015656	260	33572373	NA	1119632	22116	13096	245	12851
Ursus maritimus	WGreenQaan2261871	Cluster3	Seasonal Ice	-67.7	77.47	28.5046	Liu et al 2014	SAMN02261871	SRR942266, SRR942276, SRR942277	0.138296	0.000251932	0.033233	504	71263491	NA	1201122	24281	14279	423	13856

## Sheet: S2
Table 2 : Variant types annotated by SnpEff, including the expected effects of these variants and their categorization within this study with respect to severity of the putative effect. Variants included in analyses have been designated as such in the final column.
Variant type	Effect	Category	Included in study
Frame shift variant	Insertion or deletion causes a frame shift	High/Loss of function	Yes
Missense variant	Variant causes a codon that produces a different amino acid	Moderate	Yes
Initiator codoen variant	Variant causes start codon to be mutated into another start codon (the new codon produces a different amino acid).	Moderate	Yes
Stop retained variant	Variant causes stop codon to be mutated into another stop codon (the new codon produces a different amino acid).	Moderate	Yes
Rare amino acid variant	The variant hits a rare amino acid thus is likely to produce protein loss of function	Moderate	Yes
Splice acceptor variant	The variant hits a splice acceptor site (defined as two bases before exon start, except for the first exon).	Moderate	Yes
Splice donor variant	The variant hits a Splice donor site (defined as two bases after coding exon end, except for the last exon).	Moderate	Yes
Stop lost	Variant causes stop codon to be mutated into a non-stop codon	Moderate	Yes
5’ UTR premature	A variant in 5' UTR region produces a three base sequence that can be a START codon.	Moderate	Yes
Start lost	Variant causes start codon to be mutated into a non-start codon.	High/Loss of function	Yes
Stop gained	Variant causes a STOP codon	High/Loss of function	Yes
Synonymous variant	Variant causes a codon that produces the same amino acid	Low	Yes
Start retained	Variant causes start codon to be mutated into another start codon.	Low	Yes
Stop retained variant	Variant causes stop codon to be mutated into another stop codon.	Low	Yes
Coding sequence variant	The variant hits a coding sequence variant.	Modifier	No
Chromosome	A large part (over 1%) of the chromosome was deleted.	High	No
Duplication	Duplication of a large chromosome segment (over 1% or 1,000,000 bases)	High	No
Inversion	Inversion of a large chromosome segment (over 1% or 1,000,000 bases).	High	No
Coding sequence variant	One or many codons are changed	Low	No
Inframe insertion	One or many codons are inserted	Moderate	No
Disruptive inframe insertion	One codon is changed and one or many codons are inserted	Moderate	No
Inframe deletion	One or many codons are deleted	Moderate	No
Disruptive inframe deletion	One codon is changed and one or more codons are deleted	Moderate	No
Downstream gene variant	Downstream of a gene (default length: 5K bases)	Modifier	No
Exon variant	The variant hits an exon (from a non-coding transcript) or a retained intron.	Modifier	No
Exon loss variant	A deletion removes the whole exon.	High	No
Exon loss variant	Deletion affecting part of an exon.	High	No
Duplication	Duplication of an exon.	High	No
Duplication	Duplication affecting part of an exon.	High	No
Inversion	Inversion of an exon.	High	No
Inversion	Inversion affecting part of an exon.	High	No
Gene variant	The variant hits a gene.	Modifier	No
Feature ablation	Deletion of a gene.	High	No
Duplication	Duplication of a gene.	Modifier	No
Gene fusion	Fusion of two genes.	High	No
Gene fusion	Fusion of one gene and an intergenic region.	High	No
Bidirectional gene fusion	Fusion of two genes in opposite directions.	High	No
Rearranged at DNA level	Rearrangement affecting one or more genes.	High	No
Intergenic region	The variant is in an intergenic region	Modifier	No
Conserved intergenic variant	The variant is in a highly conserved intergenic region	Modifier	No
Intragenic variant	The variant hits a gene, but no transcripts within the gene	Modifier	No
Intron variant	Variant hits an intron. Technically, hits no exon in the transcript.	Modifier	No
Conserved intron variant	The variant is in a highly conserved intronic region	Modifier	No
miRNA	Variant affects an miRNA	Modifier	No
Protein-protein contact	Protein-protein interaction loci.	High	No
Structural interaction variant	Within protein interacion loci (e.g. two amino acids that are in contact within the same protein, possibly helping structural conformation).	High	No
Splice region variant	A sequence variant in which a change has occurred within the region of the splice site, either within 1-3 bases of the exon or 3-8 bases of the intron.	Low	No
Splice region variant	A varaint affective putative (Lariat) branch point, located in the intron.	Low	No
Splice region variant	A varaint affective putative (Lariat) branch point from U12 splicing machinery, located in the intron.	Moderate	No
Transcript variant	The variant hits a transcript.	Modifier	No
Feature ablation	Deletion of a transcript.	High	No
Regulatory region variant	The variant hits a known regulatory feature (non-coding).	Modifier	No
Upstream gene variant	Upstream of a gene (default length: 5K bases)	Modifier	No
3 prime UTR variant	Variant hits 3'UTR region	Modifier	No
3 prime UTR truncation and exon loss	The variant deletes an exon which is in the 3'UTR of the transcript	Moderate	No
5 prime UTR variant	Variant hits 5'UTR region	Modifier	No
5 prime UTR truncation and exon loss variant	The variant deletes an exon which is in the 5'UTR of the transcript	Moderate	No
Sequence feature and exon loss variant	A 'NextProt' based annotation.	Moderate	No
